# Supplementary material for: Identifying metastasis-initiating miRNA-target regulations of colorectal cancer from expressional changes in primary tumors
Source: Sci Rep. 2020 Sep 10;10:14919. doi: 10.1038/s41598-020-71868-0 (PMC7484763; doi:10.1038/s41598-020-71868-0)
Supplement: Supplementary file 3 — Supplementary file3 [file 41598_2020_71868_MOESM3_ESM.xlsx]

## Sheet: Sheet1
Supplementary Table S3. List of the identified metastasis-initiating miRNA-target regulations. Experimentally validated regulations accompany the extent of validations and their corresponding references. miRNAs that were ever valiated are highlighted with green color.
miRNA		Target gene
Name	Expression ratio (with metastasis / without metastasis)	Name	Expression ratio (with metastasis / without metastasis)	Status of experimental validation	Reference (Pubmed ID)
hsa-miR-30b-5p	0.317928	SERPINE1	4.57305	Validated (miRNA-target regulation controlling cancer progression)	25170877
hsa-miR-132-3p	0.120963	HBEGF	2.40652	Validated (miRNA-target regulation controlling cancer progression)	22310291
hsa-miR-155-5p	0.260441	FGF7	2.10937	Validated (miRNA-target regulation controlling cancer progression)	19701459
hsa-miR-130b-3p	0.317428	ZEB1	2.37821	Validated (miRNA-target regulation controlling cancer progression)	22847613
hsa-miR-16-5p	0.222069	FGFR1	2.80156	Validated (miRNA-target regulation controlling cancer progression)	21885851
hsa-miR-15a-5p	0.24177	FGF7	2.10937	Validated (miRNA-target regulation controlling cancer progression)	21106054
hsa-miR-155-5p	0.260441	TSHZ3	2.1858	Validated (miRNA-target regulation controlling cancer progression)	19177201
hsa-miR-15a-5p	0.24177	AKT3	2.16248	Validated (miRNA regulating cancer gene)	23233752
hsa-miR-16-5p	0.222069	AKT3	2.16248	Validated (miRNA regulating cancer gene)	23233752
hsa-miR-424-5p	0.168165	FGFR1	2.80156	Validated (miRNA regulating cancer gene)	20065103, 23803556, 23263626
hsa-miR-155-5p	0.260441	ETS1	2.3792	Validated (miRNA regulating cancer gene)	18950466
hsa-miR-30b-5p	0.317928	PDGFRB	3.30611	Validated (miRNA regulating cancer gene)	23893664
hsa-miR-155-5p	0.260441	MEIS1	2.24084	Validated (miRNA regulating target gene. Other disease)	18950466
hsa-miR-15b-5p	0.310965	AKT3	2.16248	Validated (miRNA regulating target gene. Other disease)	28254819
hsa-miR-92a-3p	0.25746	KLF2	2.7151	Validated (miRNA regulating target gene. Other disease)	21768538
hsa-miR-15a-5p	0.24177	CDKN2B	2.56699	Validated (miRNA regulating target gene. Other disease)	28214350
hsa-miR-155-5p	0.260441	MYLK	2.85414	Validated (miRNA regulating target gene. Other disease)	24486510
hsa-miR-130b-3p	0.317428	PDGFRA	2.93319	Validated (miRNA regulating target gene. Other disease)	22995917
hsa-miR-204-5p	0.140901	CDH2	2.02398	Validated (miRNA regulating target gene. Other disease)	21282569
hsa-miR-204-5p	0.140901	COL5A3	2.58701	Validated (miRNA regulating target gene. Other disease)	21282569
hsa-miR-204-5p	0.140901	TCF4	2.15739	Validated (miRNA regulating target gene. Other disease)	21282569
hsa-miR-204-5p	0.140901	MEIS2	2.15977	Validated (miRNA regulating target gene. Other disease)	20713703
hsa-miR-92a-3p	0.25746	ITGA5	2.85543	Validated (miRNA regulating target gene. Other disease)	19460962
hsa-miR-204-5p	0.140901	MEIS1	2.24084	Validated (miRNA regulating target gene. Other disease)	18308931
hsa-miR-15a-5p	0.24177	SIK1	2.30228	Validated (miRNA binding to target gene)	22473208
hsa-miR-15b-5p	0.310965	SIK1	2.30228	Validated (miRNA binding to target gene)	22473208
hsa-miR-16-5p	0.222069	SIK1	2.30228	Validated (miRNA binding to target gene)	22473208
hsa-miR-15b-5p	0.310965	STXBP1	2.64547	Validated (miRNA binding to target gene)	23622248
hsa-miR-92a-3p	0.25746	FAM20C	2.72069	Validated (miRNA binding to target gene)	23622248
hsa-miR-17-5p	0.254009	PER1	2.04243	Validated (miRNA binding to target gene)	23622248
hsa-miR-30b-5p	0.317928	SH3PXD2A	2.08874	Validated (miRNA binding to target gene)	22473208
hsa-miR-155-5p	0.260441	S1PR1	2.20904	Validated (miRNA binding to target gene)	22473208
hsa-miR-155-5p	0.260441	TCF4	2.15739	Validated (miRNA binding to target gene)	22473208
hsa-miR-92a-3p	0.25746	DAB2IP	2.02104	Validated (miRNA binding to target gene)	22473208
hsa-miR-92a-3p	0.25746	SH3PXD2A	2.08874	Validated (miRNA binding to target gene)	22473208
hsa-miR-92a-3p	0.25746	SIK1	2.30228	Validated (miRNA binding to target gene)	22473208
hsa-miR-17-5p	0.254009	CYBRD1	2.52599	Validated (miRNA binding to target gene)	22473208
hsa-miR-17-5p	0.254009	FRMD6	2.29895	Validated (miRNA binding to target gene)	22473208
hsa-miR-17-5p	0.254009	TCF4	2.15739	Validated (miRNA binding to target gene)	22473208
hsa-miR-93-5p	0.286982	CYBRD1	2.52599	Validated (miRNA binding to target gene)	22473208
hsa-miR-93-5p	0.286982	FRMD6	2.29895	Validated (miRNA binding to target gene)	22473208
hsa-miR-93-5p	0.286982	TCF4	2.15739	Validated (miRNA binding to target gene)	22473208
hsa-miR-130b-3p	0.317428	SIK1	2.30228	-
hsa-miR-424-5p	0.168165	AKT3	2.16248	-
hsa-miR-92a-3p	0.25746	GFPT2	2.82428	-
hsa-miR-15a-5p	0.24177	CXCL10	0.412641	-
hsa-miR-15a-5p	0.24177	SNCG	2.28492	-
hsa-miR-15b-5p	0.310965	SNCG	2.28492	-
hsa-miR-16-5p	0.222069	SNCG	2.28492	-
hsa-miR-424-5p	0.168165	SNCG	2.28492	-
hsa-miR-204-5p	0.140901	AKAP2	2.04323	-
hsa-miR-204-5p	0.140901	ANGPTL2	2.60189	-
hsa-miR-204-5p	0.140901	FZD8	2.23987	-
hsa-miR-204-5p	0.140901	SH3PXD2A	2.08874	-
hsa-miR-30b-5p	0.317928	SOCS3	2.13857	-
hsa-miR-424-5p	0.168165	SIK1	2.30228	-
hsa-miR-155-5p	0.260441	SH3PXD2A	2.08874	-
hsa-miR-204-5p	0.140901	LSAMP	2.14657	-
hsa-miR-92a-3p	0.25746	PMEPA1	2.28904	-
hsa-miR-17-5p	0.254009	CERCAM	2.44897	-
hsa-miR-17-5p	0.254009	SIK1	2.30228	-
hsa-miR-93-5p	0.286982	CERCAM	2.44897	-
hsa-miR-93-5p	0.286982	SIK1	2.30228	-
hsa-miR-204-5p	0.140901	IGFBP5	4.30095	-
hsa-miR-30b-5p	0.317928	FRZB	2.9367	-
hsa-miR-30b-5p	0.317928	GFPT2	2.82428	-
hsa-miR-130b-3p	0.317428	DLC1	2.03998	-
hsa-miR-130b-3p	0.317428	HEG1	2.52694	-
hsa-miR-130b-3p	0.317428	IGFBP5	4.30095	-
hsa-miR-130b-3p	0.317428	SH3PXD2A	2.08874	-
hsa-miR-130b-3p	0.317428	TCF4	2.15739	-
hsa-miR-93-5p	0.286982	HEG1	2.52694	-
hsa-miR-93-5p	0.286982	SH3PXD2A	2.08874	-
hsa-miR-17-5p	0.254009	MMP2	3.22873	-
hsa-miR-204-5p	0.140901	ZCCHC24	2.05376	-
hsa-miR-155-5p	0.260441	PALLD	2.42021	-
hsa-miR-132-3p	0.120963	THBS1	2.68472	-
hsa-miR-132-3p	0.120963	AKT3	2.16248	-
hsa-miR-132-3p	0.120963	CTGF	3.2894	-
hsa-miR-132-3p	0.120963	DKK3	2.79416	-
hsa-miR-132-3p	0.120963	DPYSL3	2.38894	-
hsa-miR-132-3p	0.120963	EDIL3	2.69702	-
hsa-miR-132-3p	0.120963	EGR1	3.07526	-
hsa-miR-132-3p	0.120963	FGF7	2.10937	-
hsa-miR-132-3p	0.120963	MEIS1	2.24084	-
hsa-miR-132-3p	0.120963	MEIS2	2.15977	-
hsa-miR-132-3p	0.120963	NR4A2	2.14286	-
hsa-miR-132-3p	0.120963	OLFM1	2.11168	-
hsa-miR-132-3p	0.120963	PDGFRA	2.93319	-
hsa-miR-132-3p	0.120963	POC1B-GALNT4	0.456203	-
hsa-miR-132-3p	0.120963	SDC2	2.15453	-
hsa-miR-132-3p	0.120963	TCF21	2.82659	-
hsa-miR-425-5p	0.281313	ACAN	2.35146	-
hsa-miR-425-5p	0.281313	BMP8A	2.32589	-
hsa-miR-425-5p	0.281313	FBN1	2.03258	-
hsa-miR-425-5p	0.281313	HSPB8	2.47793	-
hsa-miR-425-5p	0.281313	LOXL2	2.95212	-
hsa-miR-425-5p	0.281313	MEIS1	2.24084	-
hsa-miR-425-5p	0.281313	S1PR1	2.20904	-
hsa-miR-425-5p	0.281313	SERPINE1	4.57305	-
hsa-miR-425-5p	0.281313	SLIT3	2.40184	-
hsa-miR-425-5p	0.281313	ST6GALNAC5	2.11845	-
hsa-miR-425-5p	0.281313	SYNPO	2.36777	-
hsa-miR-425-5p	0.281313	TGFB1	2.62839	-
hsa-miR-425-5p	0.281313	TNC	3.23724	-
hsa-miR-204-5p	0.140901	BICC1	2.34199	-
hsa-miR-204-5p	0.140901	CDH11	3.01669	-
hsa-miR-204-5p	0.140901	DPYSL3	2.38894	-
hsa-miR-204-5p	0.140901	EFEMP2	2.75494	-
hsa-miR-204-5p	0.140901	FGF20	0.190704	-
hsa-miR-204-5p	0.140901	GPRC5B	2.12603	-
hsa-miR-204-5p	0.140901	HGF	2.18386	-
hsa-miR-204-5p	0.140901	ISM1	2.06236	-
hsa-miR-204-5p	0.140901	ITGA11	2.83175	-
hsa-miR-204-5p	0.140901	NR4A2	2.14286	-
hsa-miR-204-5p	0.140901	NSG1	2.03801	-
hsa-miR-204-5p	0.140901	NUAK1	2.30852	-
hsa-miR-204-5p	0.140901	PDE4A	2.00379	-
hsa-miR-204-5p	0.140901	RSPO3	2.64117	-
hsa-miR-204-5p	0.140901	SPARC	3.02885	-
hsa-miR-204-5p	0.140901	THBS2	3.76716	-
hsa-miR-204-5p	0.140901	UNC5B	2.72292	-
hsa-miR-204-5p	0.140901	ZEB1	2.37821	-
hsa-miR-30b-5p	0.317928	ABI3BP	2.01256	-
hsa-miR-30b-5p	0.317928	ADAM12	2.36833	-
hsa-miR-30b-5p	0.317928	ALPK3	2.19503	-
hsa-miR-30b-5p	0.317928	ATP8B2	2.07458	-
hsa-miR-30b-5p	0.317928	CALD1	2.8306	-
hsa-miR-30b-5p	0.317928	CDH13	2.3549	-
hsa-miR-30b-5p	0.317928	CLEC14A	2.03027	-
hsa-miR-30b-5p	0.317928	DACT1	2.1989	-
hsa-miR-30b-5p	0.317928	DIO2	2.00413	-
hsa-miR-30b-5p	0.317928	EDNRA	2.72963	-
hsa-miR-30b-5p	0.317928	EDNRB	2.47137	-
hsa-miR-30b-5p	0.317928	ELK3	2.09989	-
hsa-miR-30b-5p	0.317928	FGF20	0.190704	-
hsa-miR-30b-5p	0.317928	FRMD6	2.29895	-
hsa-miR-30b-5p	0.317928	FYN	2.07855	-
hsa-miR-30b-5p	0.317928	HLX	2.49997	-
hsa-miR-30b-5p	0.317928	INHBA	3.24698	-
hsa-miR-30b-5p	0.317928	ITGB3	2.0411	-
hsa-miR-30b-5p	0.317928	LATS2	2.11049	-
hsa-miR-30b-5p	0.317928	MEIS2	2.15977	-
hsa-miR-30b-5p	0.317928	MMP19	2.49289	-
hsa-miR-30b-5p	0.317928	MTTP	0.343542	-
hsa-miR-30b-5p	0.317928	MXRA5	2.47359	-
hsa-miR-30b-5p	0.317928	NEGR1	2.03237	-
hsa-miR-30b-5p	0.317928	NID1	2.60335	-
hsa-miR-30b-5p	0.317928	NR4A2	2.14286	-
hsa-miR-30b-5p	0.317928	NSG1	2.03801	-
hsa-miR-30b-5p	0.317928	NUAK1	2.30852	-
hsa-miR-30b-5p	0.317928	RASD1	2.7598	-
hsa-miR-30b-5p	0.317928	RASL12	2.11263	-
hsa-miR-30b-5p	0.317928	SDC2	2.15453	-
hsa-miR-30b-5p	0.317928	STXBP1	2.64547	-
hsa-miR-30b-5p	0.317928	TCF21	2.82659	-
hsa-miR-30b-5p	0.317928	THBS2	3.76716	-
hsa-miR-30b-5p	0.317928	TIMP2	3.04775	-
hsa-miR-30b-5p	0.317928	TIMP3	2.57339	-
hsa-miR-30b-5p	0.317928	TUSC3	2.25798	-
hsa-miR-30b-5p	0.317928	VCAN	2.57271	-
hsa-miR-30b-5p	0.317928	VIM	2.45325	-
hsa-miR-30b-5p	0.317928	VSTM4	2.1748	-
hsa-miR-30b-5p	0.317928	ZCCHC24	2.05376	-
hsa-miR-130b-3p	0.317428	ADAM12	2.36833	-
hsa-miR-130b-3p	0.317428	B4GALNT3	2.02053	-
hsa-miR-130b-3p	0.317428	BHLHE40	2.07701	-
hsa-miR-130b-3p	0.317428	BHLHE41	2.41944	-
hsa-miR-130b-3p	0.317428	CALB1	0.138942	-
hsa-miR-130b-3p	0.317428	CAV2	2.00816	-
hsa-miR-130b-3p	0.317428	EGR3	2.20063	-
hsa-miR-130b-3p	0.317428	ELK3	2.09989	-
hsa-miR-130b-3p	0.317428	FERMT2	2.62126	-
hsa-miR-130b-3p	0.317428	FIBIN	2.69934	-
hsa-miR-130b-3p	0.317428	FOXF2	2.44522	-
hsa-miR-130b-3p	0.317428	FRMD6	2.29895	-
hsa-miR-130b-3p	0.317428	FRZB	2.9367	-
hsa-miR-130b-3p	0.317428	FYN	2.07855	-
hsa-miR-130b-3p	0.317428	GADD45B	2.01987	-
hsa-miR-130b-3p	0.317428	IGF2BP1	0.37856	-
hsa-miR-130b-3p	0.317428	INHBA	3.24698	-
hsa-miR-130b-3p	0.317428	ITGA11	2.83175	-
hsa-miR-130b-3p	0.317428	PMEPA1	2.28904	-
hsa-miR-130b-3p	0.317428	PTPRM	2.04707	-
hsa-miR-130b-3p	0.317428	PXDN	3.08898	-
hsa-miR-130b-3p	0.317428	RASD1	2.7598	-
hsa-miR-130b-3p	0.317428	S1PR1	2.20904	-
hsa-miR-130b-3p	0.317428	SCARA3	2.11373	-
hsa-miR-130b-3p	0.317428	SLC24A3	2.56085	-
hsa-miR-130b-3p	0.317428	SPOCK1	2.72394	-
hsa-miR-130b-3p	0.317428	SULF1	2.67126	-
hsa-miR-130b-3p	0.317428	SYNM	2.42955	-
hsa-miR-130b-3p	0.317428	TIMP2	3.04775	-
hsa-miR-130b-3p	0.317428	TSPAN18	2.04298	-
hsa-miR-130b-3p	0.317428	ZCCHC24	2.05376	-
hsa-miR-501-3p	0.455649	ADAM12	2.36833	-
hsa-miR-501-3p	0.455649	B4GALNT3	2.02053	-
hsa-miR-501-3p	0.455649	BHLHE41	2.41944	-
hsa-miR-501-3p	0.455649	CALD1	2.8306	-
hsa-miR-501-3p	0.455649	CDH5	2.25011	-
hsa-miR-501-3p	0.455649	SH3PXD2A	2.08874	-
hsa-miR-501-3p	0.455649	SPOCK1	2.72394	-
hsa-miR-501-3p	0.455649	TSHZ3	2.1858	-
hsa-miR-324-5p	0.338333	APOLD1	2.7694	-
hsa-miR-324-5p	0.338333	DBN1	2.10253	-
hsa-miR-324-5p	0.338333	FYN	2.07855	-
hsa-miR-324-5p	0.338333	GPX3	2.98539	-
hsa-miR-324-5p	0.338333	MMP19	2.49289	-
hsa-miR-324-5p	0.338333	TP53INP2	2.16324	-
hsa-miR-155-5p	0.260441	ELK3	2.09989	-
hsa-miR-155-5p	0.260441	F13A1	2.02251	-
hsa-miR-155-5p	0.260441	HS3ST3A1	2.01843	-
hsa-miR-155-5p	0.260441	MGP	3.30507	-
hsa-miR-155-5p	0.260441	PDE9A	2.57065	-
hsa-miR-155-5p	0.260441	PODN	2.66789	-
hsa-miR-155-5p	0.260441	SPOCK1	2.72394	-
hsa-miR-15a-5p	0.24177	AKAP12	2.30236	-
hsa-miR-15a-5p	0.24177	APLN	2.19712	-
hsa-miR-15a-5p	0.24177	B4GALNT3	2.02053	-
hsa-miR-15a-5p	0.24177	BEST4	2.60159	-
hsa-miR-15a-5p	0.24177	BHLHE41	2.41944	-
hsa-miR-15a-5p	0.24177	CNN1	3.17018	-
hsa-miR-15a-5p	0.24177	COL12A1	2.84423	-
hsa-miR-15a-5p	0.24177	CRISPLD2	2.76524	-
hsa-miR-15a-5p	0.24177	CSRNP1	2.02233	-
hsa-miR-15a-5p	0.24177	CYGB	2.95411	-
hsa-miR-15a-5p	0.24177	EDNRA	2.72963	-
hsa-miR-15a-5p	0.24177	FERMT2	2.62126	-
hsa-miR-15a-5p	0.24177	FGFR1	2.80156	-
hsa-miR-15a-5p	0.24177	FSTL1	2.53816	-
hsa-miR-15a-5p	0.24177	ISLR	2.59721	-
hsa-miR-15a-5p	0.24177	KCNE4	2.01247	-
hsa-miR-15a-5p	0.24177	LATS2	2.11049	-
hsa-miR-15a-5p	0.24177	LRRC15	3.71143	-
hsa-miR-15a-5p	0.24177	MAP1A	2.02381	-
hsa-miR-15a-5p	0.24177	MT1H	7.63285	-
hsa-miR-15a-5p	0.24177	MYLK	2.85414	-
hsa-miR-15a-5p	0.24177	NSG1	2.03801	-
hsa-miR-15a-5p	0.24177	NUAK1	2.30852	-
hsa-miR-15a-5p	0.24177	NYNRIN	2.01717	-
hsa-miR-15a-5p	0.24177	PRELP	3.10282	-
hsa-miR-15a-5p	0.24177	PTPRM	2.04707	-
hsa-miR-15a-5p	0.24177	RGMA	2.84123	-
hsa-miR-15a-5p	0.24177	RSPO3	2.64117	-
hsa-miR-15a-5p	0.24177	SLC22A17	2.43219	-
hsa-miR-15a-5p	0.24177	SLC24A3	2.56085	-
hsa-miR-15a-5p	0.24177	SLIT2	2.13915	-
hsa-miR-15a-5p	0.24177	SLITRK6	0.401941	-
hsa-miR-15a-5p	0.24177	STXBP1	2.64547	-
hsa-miR-15a-5p	0.24177	SYDE1	2.66453	-
hsa-miR-15a-5p	0.24177	SYNDIG1	2.41924	-
hsa-miR-15a-5p	0.24177	TSC22D3	2.01557	-
hsa-miR-15a-5p	0.24177	UNC5B	2.72292	-
hsa-miR-15a-5p	0.24177	WISP1	2.32303	-
hsa-miR-15a-5p	0.24177	ZNF362	2.01148	-
hsa-miR-15b-5p	0.310965	AKAP12	2.30236	-
hsa-miR-15b-5p	0.310965	APLN	2.19712	-
hsa-miR-15b-5p	0.310965	B4GALNT3	2.02053	-
hsa-miR-15b-5p	0.310965	BEST4	2.60159	-
hsa-miR-15b-5p	0.310965	BHLHE41	2.41944	-
hsa-miR-15b-5p	0.310965	CDKN2B	2.56699	-
hsa-miR-15b-5p	0.310965	CNN1	3.17018	-
hsa-miR-15b-5p	0.310965	COL12A1	2.84423	-
hsa-miR-15b-5p	0.310965	CRISPLD2	2.76524	-
hsa-miR-15b-5p	0.310965	CSRNP1	2.02233	-
hsa-miR-15b-5p	0.310965	CXCL10	0.412641	-
hsa-miR-15b-5p	0.310965	CYGB	2.95411	-
hsa-miR-15b-5p	0.310965	EDNRA	2.72963	-
hsa-miR-15b-5p	0.310965	FERMT2	2.62126	-
hsa-miR-15b-5p	0.310965	FGF7	2.10937	-
hsa-miR-15b-5p	0.310965	FGFR1	2.80156	-
hsa-miR-15b-5p	0.310965	FSTL1	2.53816	-
hsa-miR-15b-5p	0.310965	ISLR	2.59721	-
hsa-miR-15b-5p	0.310965	KCNE4	2.01247	-
hsa-miR-15b-5p	0.310965	LATS2	2.11049	-
hsa-miR-15b-5p	0.310965	LRRC15	3.71143	-
hsa-miR-15b-5p	0.310965	MAP1A	2.02381	-
hsa-miR-15b-5p	0.310965	MT1H	7.63285	-
hsa-miR-15b-5p	0.310965	MYLK	2.85414	-
hsa-miR-15b-5p	0.310965	NSG1	2.03801	-
hsa-miR-15b-5p	0.310965	NUAK1	2.30852	-
hsa-miR-15b-5p	0.310965	NYNRIN	2.01717	-
hsa-miR-15b-5p	0.310965	PRELP	3.10282	-
hsa-miR-15b-5p	0.310965	PTPRM	2.04707	-
hsa-miR-15b-5p	0.310965	RGMA	2.84123	-
hsa-miR-15b-5p	0.310965	RSPO3	2.64117	-
hsa-miR-15b-5p	0.310965	SLC22A17	2.43219	-
hsa-miR-15b-5p	0.310965	SLC24A3	2.56085	-
hsa-miR-15b-5p	0.310965	SLIT2	2.13915	-
hsa-miR-15b-5p	0.310965	SLITRK6	0.401941	-
hsa-miR-15b-5p	0.310965	SYDE1	2.66453	-
hsa-miR-15b-5p	0.310965	SYNDIG1	2.41924	-
hsa-miR-15b-5p	0.310965	TSC22D3	2.01557	-
hsa-miR-15b-5p	0.310965	UNC5B	2.72292	-
hsa-miR-15b-5p	0.310965	WISP1	2.32303	-
hsa-miR-15b-5p	0.310965	ZNF362	2.01148	-
hsa-miR-16-5p	0.222069	AKAP12	2.30236	-
hsa-miR-16-5p	0.222069	APLN	2.19712	-
hsa-miR-16-5p	0.222069	B4GALNT3	2.02053	-
hsa-miR-16-5p	0.222069	BEST4	2.60159	-
hsa-miR-16-5p	0.222069	BHLHE41	2.41944	-
hsa-miR-16-5p	0.222069	CDKN2B	2.56699	-
hsa-miR-16-5p	0.222069	CNN1	3.17018	-
hsa-miR-16-5p	0.222069	COL12A1	2.84423	-
hsa-miR-16-5p	0.222069	CRISPLD2	2.76524	-
hsa-miR-16-5p	0.222069	CSRNP1	2.02233	-
hsa-miR-16-5p	0.222069	CXCL10	0.412641	-
hsa-miR-16-5p	0.222069	CYGB	2.95411	-
hsa-miR-16-5p	0.222069	EDNRA	2.72963	-
hsa-miR-16-5p	0.222069	FERMT2	2.62126	-
hsa-miR-16-5p	0.222069	FGF7	2.10937	-
hsa-miR-16-5p	0.222069	FSTL1	2.53816	-
hsa-miR-16-5p	0.222069	ISLR	2.59721	-
hsa-miR-16-5p	0.222069	KCNE4	2.01247	-
hsa-miR-16-5p	0.222069	LATS2	2.11049	-
hsa-miR-16-5p	0.222069	LRRC15	3.71143	-
hsa-miR-16-5p	0.222069	MAP1A	2.02381	-
hsa-miR-16-5p	0.222069	MT1H	7.63285	-
hsa-miR-16-5p	0.222069	MYLK	2.85414	-
hsa-miR-16-5p	0.222069	NSG1	2.03801	-
hsa-miR-16-5p	0.222069	NUAK1	2.30852	-
hsa-miR-16-5p	0.222069	NYNRIN	2.01717	-
hsa-miR-16-5p	0.222069	PRELP	3.10282	-
hsa-miR-16-5p	0.222069	PTPRM	2.04707	-
hsa-miR-16-5p	0.222069	RGMA	2.84123	-
hsa-miR-16-5p	0.222069	RSPO3	2.64117	-
hsa-miR-16-5p	0.222069	SLC22A17	2.43219	-
hsa-miR-16-5p	0.222069	SLC24A3	2.56085	-
hsa-miR-16-5p	0.222069	SLIT2	2.13915	-
hsa-miR-16-5p	0.222069	SLITRK6	0.401941	-
hsa-miR-16-5p	0.222069	STXBP1	2.64547	-
hsa-miR-16-5p	0.222069	SYDE1	2.66453	-
hsa-miR-16-5p	0.222069	SYNDIG1	2.41924	-
hsa-miR-16-5p	0.222069	TSC22D3	2.01557	-
hsa-miR-16-5p	0.222069	UNC5B	2.72292	-
hsa-miR-16-5p	0.222069	WISP1	2.32303	-
hsa-miR-16-5p	0.222069	ZNF362	2.01148	-
hsa-miR-424-5p	0.168165	AKAP12	2.30236	-
hsa-miR-424-5p	0.168165	APLN	2.19712	-
hsa-miR-424-5p	0.168165	B4GALNT3	2.02053	-
hsa-miR-424-5p	0.168165	BEST4	2.60159	-
hsa-miR-424-5p	0.168165	BHLHE41	2.41944	-
hsa-miR-424-5p	0.168165	CDKN2B	2.56699	-
hsa-miR-424-5p	0.168165	CNN1	3.17018	-
hsa-miR-424-5p	0.168165	COL12A1	2.84423	-
hsa-miR-424-5p	0.168165	CRISPLD2	2.76524	-
hsa-miR-424-5p	0.168165	CSRNP1	2.02233	-
hsa-miR-424-5p	0.168165	CXCL10	0.412641	-
hsa-miR-424-5p	0.168165	CYGB	2.95411	-
hsa-miR-424-5p	0.168165	EDNRA	2.72963	-
hsa-miR-424-5p	0.168165	FERMT2	2.62126	-
hsa-miR-424-5p	0.168165	FGF7	2.10937	-
hsa-miR-424-5p	0.168165	FSTL1	2.53816	-
hsa-miR-424-5p	0.168165	ISLR	2.59721	-
hsa-miR-424-5p	0.168165	KCNE4	2.01247	-
hsa-miR-424-5p	0.168165	LATS2	2.11049	-
hsa-miR-424-5p	0.168165	LRRC15	3.71143	-
hsa-miR-424-5p	0.168165	MAP1A	2.02381	-
hsa-miR-424-5p	0.168165	MT1H	7.63285	-
hsa-miR-424-5p	0.168165	MYLK	2.85414	-
hsa-miR-424-5p	0.168165	NSG1	2.03801	-
hsa-miR-424-5p	0.168165	NUAK1	2.30852	-
hsa-miR-424-5p	0.168165	NYNRIN	2.01717	-
hsa-miR-424-5p	0.168165	PRELP	3.10282	-
hsa-miR-424-5p	0.168165	PTPRM	2.04707	-
hsa-miR-424-5p	0.168165	RGMA	2.84123	-
hsa-miR-424-5p	0.168165	RSPO3	2.64117	-
hsa-miR-424-5p	0.168165	SLC22A17	2.43219	-
hsa-miR-424-5p	0.168165	SLC24A3	2.56085	-
hsa-miR-424-5p	0.168165	SLIT2	2.13915	-
hsa-miR-424-5p	0.168165	SLITRK6	0.401941	-
hsa-miR-424-5p	0.168165	STXBP1	2.64547	-
hsa-miR-424-5p	0.168165	SYDE1	2.66453	-
hsa-miR-424-5p	0.168165	SYNDIG1	2.41924	-
hsa-miR-424-5p	0.168165	TSC22D3	2.01557	-
hsa-miR-424-5p	0.168165	UNC5B	2.72292	-
hsa-miR-424-5p	0.168165	WISP1	2.32303	-
hsa-miR-424-5p	0.168165	ZNF362	2.01148	-
hsa-miR-92a-3p	0.25746	ACAN	2.35146	-
hsa-miR-92a-3p	0.25746	ALPK3	2.19503	-
hsa-miR-92a-3p	0.25746	ANGPTL2	2.60189	-
hsa-miR-92a-3p	0.25746	ARHGEF17	2.59385	-
hsa-miR-92a-3p	0.25746	AXL	2.04103	-
hsa-miR-92a-3p	0.25746	CACNA1H	2.35789	-
hsa-miR-92a-3p	0.25746	CHGA	8.59768	-
hsa-miR-92a-3p	0.25746	COL1A2	3.29151	-
hsa-miR-92a-3p	0.25746	COL5A1	3.32621	-
hsa-miR-92a-3p	0.25746	CPLX2	2.63027	-
hsa-miR-92a-3p	0.25746	DACT1	2.1989	-
hsa-miR-92a-3p	0.25746	DKK3	2.79416	-
hsa-miR-92a-3p	0.25746	DUSP1	2.43104	-
hsa-miR-92a-3p	0.25746	FBN1	2.03258	-
hsa-miR-92a-3p	0.25746	FHL3	2.37486	-
hsa-miR-92a-3p	0.25746	FSTL1	2.53816	-
hsa-miR-92a-3p	0.25746	HAND2	2.25131	-
hsa-miR-92a-3p	0.25746	HEG1	2.52694	-
hsa-miR-92a-3p	0.25746	LATS2	2.11049	-
hsa-miR-92a-3p	0.25746	MS4A2	2.03344	-
hsa-miR-92a-3p	0.25746	MSRB3	2.91223	-
hsa-miR-92a-3p	0.25746	MYLK	2.85414	-
hsa-miR-92a-3p	0.25746	NEGR1	2.03237	-
hsa-miR-92a-3p	0.25746	NKX2-3	2.49516	-
hsa-miR-92a-3p	0.25746	NSG1	2.03801	-
hsa-miR-92a-3p	0.25746	PALLD	2.42021	-
hsa-miR-92a-3p	0.25746	S1PR1	2.20904	-
hsa-miR-92a-3p	0.25746	SDC2	2.15453	-
hsa-miR-92a-3p	0.25746	SLC24A3	2.56085	-
hsa-miR-92a-3p	0.25746	SYNDIG1	2.41924	-
hsa-miR-92a-3p	0.25746	TCF21	2.82659	-
hsa-miR-92a-3p	0.25746	TCF4	2.15739	-
hsa-miR-92a-3p	0.25746	TMEM200B	2.0797	-
hsa-miR-421	0.290376	ADAM12	2.36833	-
hsa-miR-421	0.290376	DMBT1	7.83739	-
hsa-miR-421	0.290376	ELK3	2.09989	-
hsa-miR-421	0.290376	FZD8	2.23987	-
hsa-miR-421	0.290376	GAS7	2.21077	-
hsa-miR-421	0.290376	IGF2BP1	0.37856	-
hsa-miR-421	0.290376	ITGB5	2.05877	-
hsa-miR-421	0.290376	MEIS1	2.24084	-
hsa-miR-421	0.290376	MEIS2	2.15977	-
hsa-miR-421	0.290376	NXN	2.21093	-
hsa-miR-421	0.290376	PDGFRA	2.93319	-
hsa-miR-421	0.290376	SLC18A2	0.494884	-
hsa-miR-362-5p	0.26466	AKT3	2.16248	-
hsa-miR-362-5p	0.26466	MRVI1	2.59075	-
hsa-miR-362-5p	0.26466	MYLK	2.85414	-
hsa-miR-362-5p	0.26466	NYNRIN	2.01717	-
hsa-miR-362-5p	0.26466	PRELP	3.10282	-
hsa-miR-362-5p	0.26466	SLIT3	2.40184	-
hsa-miR-362-5p	0.26466	SPARC	3.02885	-
hsa-miR-17-5p	0.254009	ACVRL1	2.05497	-
hsa-miR-17-5p	0.254009	AKT3	2.16248	-
hsa-miR-17-5p	0.254009	ARHGAP31	2.05422	-
hsa-miR-17-5p	0.254009	BHLHE41	2.41944	-
hsa-miR-17-5p	0.254009	BICC1	2.34199	-
hsa-miR-17-5p	0.254009	CALD1	2.8306	-
hsa-miR-17-5p	0.254009	CNN1	3.17018	-
hsa-miR-17-5p	0.254009	COL4A1	2.84521	-
hsa-miR-17-5p	0.254009	CXCL14	2.76661	-
hsa-miR-17-5p	0.254009	ELK3	2.09989	-
hsa-miR-17-5p	0.254009	FIBIN	2.69934	-
hsa-miR-17-5p	0.254009	FOXF1	3.37926	-
hsa-miR-17-5p	0.254009	FRZB	2.9367	-
hsa-miR-17-5p	0.254009	FYN	2.07855	-
hsa-miR-17-5p	0.254009	HEG1	2.52694	-
hsa-miR-17-5p	0.254009	HOXB13	3.14033	-
hsa-miR-17-5p	0.254009	HS3ST3A1	2.01843	-
hsa-miR-17-5p	0.254009	IGF2BP1	0.37856	-
hsa-miR-17-5p	0.254009	ISM1	2.06236	-
hsa-miR-17-5p	0.254009	NR4A2	2.14286	-
hsa-miR-17-5p	0.254009	OSM	3.0722	-
hsa-miR-17-5p	0.254009	PALLD	2.42021	-
hsa-miR-17-5p	0.254009	PDGFRA	2.93319	-
hsa-miR-17-5p	0.254009	POC1B-GALNT4	0.456203	-
hsa-miR-17-5p	0.254009	PRR16	2.54702	-
hsa-miR-17-5p	0.254009	RASD1	2.7598	-
hsa-miR-17-5p	0.254009	RGMA	2.84123	-
hsa-miR-17-5p	0.254009	RGS4	2.19015	-
hsa-miR-17-5p	0.254009	S1PR1	2.20904	-
hsa-miR-17-5p	0.254009	SDC2	2.15453	-
hsa-miR-17-5p	0.254009	SH3PXD2A	2.08874	-
hsa-miR-17-5p	0.254009	ST6GALNAC6	2.84538	-
hsa-miR-17-5p	0.254009	SULF1	2.67126	-
hsa-miR-17-5p	0.254009	SYNM	2.42955	-
hsa-miR-17-5p	0.254009	TCF21	2.82659	-
hsa-miR-17-5p	0.254009	TGFB1I1	3.07827	-
hsa-miR-17-5p	0.254009	THBS2	3.76716	-
hsa-miR-17-5p	0.254009	TIMP2	3.04775	-
hsa-miR-17-5p	0.254009	TNFSF11	2.17549	-
hsa-miR-17-5p	0.254009	TNS1	3.27709	-
hsa-miR-17-5p	0.254009	TP53INP2	2.16324	-
hsa-miR-17-5p	0.254009	TSHZ3	2.1858	-
hsa-miR-17-5p	0.254009	ZNF362	2.01148	-
hsa-miR-93-5p	0.286982	ACVRL1	2.05497	-
hsa-miR-93-5p	0.286982	AKT3	2.16248	-
hsa-miR-93-5p	0.286982	ARHGAP31	2.05422	-
hsa-miR-93-5p	0.286982	BHLHE41	2.41944	-
hsa-miR-93-5p	0.286982	BICC1	2.34199	-
hsa-miR-93-5p	0.286982	CALD1	2.8306	-
hsa-miR-93-5p	0.286982	CNN1	3.17018	-
hsa-miR-93-5p	0.286982	COL4A1	2.84521	-
hsa-miR-93-5p	0.286982	CXCL14	2.76661	-
hsa-miR-93-5p	0.286982	ELK3	2.09989	-
hsa-miR-93-5p	0.286982	FIBIN	2.69934	-
hsa-miR-93-5p	0.286982	FOXF1	3.37926	-
hsa-miR-93-5p	0.286982	FRZB	2.9367	-
hsa-miR-93-5p	0.286982	FYN	2.07855	-
hsa-miR-93-5p	0.286982	HOXB13	3.14033	-
hsa-miR-93-5p	0.286982	HS3ST3A1	2.01843	-
hsa-miR-93-5p	0.286982	IGF2BP1	0.37856	-
hsa-miR-93-5p	0.286982	ISM1	2.06236	-
hsa-miR-93-5p	0.286982	MMP2	3.22873	-
hsa-miR-93-5p	0.286982	NR4A2	2.14286	-
hsa-miR-93-5p	0.286982	OSM	3.0722	-
hsa-miR-93-5p	0.286982	PALLD	2.42021	-
hsa-miR-93-5p	0.286982	PDGFRA	2.93319	-
hsa-miR-93-5p	0.286982	PER1	2.04243	-
hsa-miR-93-5p	0.286982	POC1B-GALNT4	0.456203	-
hsa-miR-93-5p	0.286982	PRR16	2.54702	-
hsa-miR-93-5p	0.286982	RASD1	2.7598	-
hsa-miR-93-5p	0.286982	RGMA	2.84123	-
hsa-miR-93-5p	0.286982	RGS4	2.19015	-
hsa-miR-93-5p	0.286982	S1PR1	2.20904	-
hsa-miR-93-5p	0.286982	SDC2	2.15453	-
hsa-miR-93-5p	0.286982	ST6GALNAC6	2.84538	-
hsa-miR-93-5p	0.286982	SULF1	2.67126	-
hsa-miR-93-5p	0.286982	SYNM	2.42955	-
hsa-miR-93-5p	0.286982	TCF21	2.82659	-
hsa-miR-93-5p	0.286982	TGFB1I1	3.07827	-
hsa-miR-93-5p	0.286982	THBS2	3.76716	-
hsa-miR-93-5p	0.286982	TIMP2	3.04775	-
hsa-miR-93-5p	0.286982	TNFSF11	2.17549	-
hsa-miR-93-5p	0.286982	TNS1	3.27709	-
hsa-miR-93-5p	0.286982	TP53INP2	2.16324	-
hsa-miR-93-5p	0.286982	TSHZ3	2.1858	-
hsa-miR-93-5p	0.286982	ZNF362	2.01148	-
